# Supplementary material for: Birth of Thirty-Two Healthy Babies Following Transfer of Fresh and Frozen–Thawed Embryos Derived from Monopronuclear Zygotes: A Retrospective Study
Source: Medicina (Kaunas). 2024 Aug 21;60(8):1361. doi: 10.3390/medicina60081361 (PMC11355993; doi:10.3390/medicina60081361)
Supplement: Supplementary file 1 [file medicina-60-01361-s001.zip]

Archive with 1 entries (1 files):
- medicina-3144025-supplementary.pdf
